# Supplementary material for: Abiotic Stresses Elicitation Potentiates the Productiveness of Cardoon Calli as Bio-Factories for Specialized Metabolites Production
Source: Antioxidants (Basel). 2022 May 24;11(6):1041. doi: 10.3390/antiox11061041 (PMC9219710; doi:10.3390/antiox11061041)
Supplement: Supplementary file 1 [file antioxidants-11-01041-s001.zip]

Archive with 1 entries (1 files):
- antioxidants-1730910-supplementary.pdf
